# Supplementary material for: Accessible mathematics videos for non-disabled students in primary education
Source: PLoS One. 2018 Nov 28;13(11):e0208117. doi: 10.1371/journal.pone.0208117 (PMC6261620; doi:10.1371/journal.pone.0208117)
Supplement: S1 Data — This file contains the data collected during the learning experience. (XLS) [file pone.0208117.s002.xls]

## Sheet: datos
id	centro	curso	clase	sexo	tiempo	grupo	p1	p2	p3	p4	p5	p6	p7	p8	p9	p10	c1	c2	c3	c4	c5	c6
1	H	6	A	2	11	A	0	0	0.7	0	0.7	0	0.4	0.2	0	0	1	1	2	2	1	1
2	H	6	C	2	10	A	1	0.1	0.7	1	0.7	0	0.3	1	0	0	1	2	3	3	3	3
3	H	6	A	2	19	B	1	1	0.7	1	1	0	1	1	0.2	1	1	2	3	1	2	3
4	H	6	A	1	9	B	1	0.1	0.7	0	0.7	0	0.1	0.2	0	1	1	2	4	4	2	2
5	H	6	B	1	8	B	1	1	1	1	1	0.7	0.4	1	0.2	1	3	3	1	1	1	1
6	H	6	A	1	15	A	0	0	0.7	0.7	0.7	0	0.3	1	0	0	2	3	1	4	1	2
7	H	6	D	1	8	A	0	0	0	0	0.1	0	0	0	0	1	3	1	5	3	5	4
8	H	6	C	2	23	A	0.5	0	0	0	0.1	0.7	0.4	1	0.2	1	2	3	4	2	4	3
9	H	6	A	2	15	A	1	0.9	0.7	0	0.3	0.1	0.1	1	0	0	2	3	2	5	1	2
10	H	6	D	2	12	B	0	0.5	1	1	1	0	0.4	0	0.2	0	1	1	3	2	1	1
11	H	6	B	1	11	B	1	1	1	1	0.7	0	1	1	0.2	1	2	4	3	5	1	4
12	H	6	C	2	17	A	0.5	0	0.7	0.8	0.7	0	0.1	0	0	0	3	4	3	3	4	5
13	H	6	D	2	8	A	0	0	0	0.7	0.7	0	0	0	0	0	1	1	3	3	3	3
14	H	6	B	1	9	A	0	0	0	0	0.7	0	0	0	0.2	0	3	2	4	1	3	2
15	H	6	B	1	12	B	0.5	0	0	0	0.7	0	0	0.2	0	0	2	2	3	3	1	3
16	H	6	A	2	17	A	1	0	1	1	0.7	0	0.8	0.2	0.2	0	3	3	2	1	1	3
17	H	6	C	1	18	A	1	0.9	0.2	0.7	0.7	0	0.3	0.2	0.2	1	2	2	3	3	1	2
18	H	6	D	1	13	B	1	0	0	0	0	0	0	0.2	0	0	1	1	2	3	2	1
19	H	6	D	2	9	A	1	0	0	1	1	0	0	1	0.2	0	2	2	3	3	4	3
20	H	6	D	2	9	A	0	0	0	0	0.7	0	0	0	0	0.2	1	2	3	5	1	2
21	H	6	A	2	13	B	0.5	0	0	0.7	0.7	0	0	0.2	0	0
22	H	6	B	2	10	A	0	0	0	0	0.7	0	0	0.2	0.2	0.2	1	2	3	1	1	1
23	H	6	B	2	10	A	1	1	0	0	1	0	0.3	0.2	0.2	0	1	1	1	3	1	2
24	H	6	D	1	11	A	1	0	0	0	0	0	0	0	0	0	3	4	3	5	2	2
25	H	6	D	1	13	B	0	0	0	0	0	0	0	0	0	0	5	5	5	5	5	5
26	H	6	C	2	20	A	0.5	1	0.7	1	0.1	0	0.7	0	0	0	2	3	3	2	2	2
27	H	6	D	1	13	B	0	0	0	0	0	0	0	0	0	0	5	5	5	5	5	5
28	H	6	D	1	13	B	1	0	0	0	0.1	0	0.2	0.2	0	0	3	2	4	2	3	3
29	H	6	C	1	18	A	1	1	0	1	0.1	0	0.1	1	0	0	1	3	1	2	1	1
30	H	6	C	1	19	A	1	1	0.7	0.7	0.1	0.3	0.5	1	0	1	1	1	1	3	1	1
31	H	6	B	1	11	A	1	0.3	0	1	0	0	0.5	0.5	0	0
32	H	6	C	2	25	B	1	1	1	1	1	0	1	1	0.2	0	2	3	2	4	3	4
33	H	6	D	2	14	B	1	0	0	1	0.1	0.7	0	0	0	0	2	2	4	3	3	4
34	H	6	B	1	14	A	1	0	0	0	0.7	0	0	0	0	0	2	2	3	3	2	3
35	H	6	D	2	22	A	0.5	0	0	0	0.1	0	0	0.2	0	0	1	1	3	3	1	2
36	H	6	B	1	22	A	1	0	0	0	0	0	0	0	0	0	3	2	4	3	2	1
37	H	6	B	2	23	B	0.5	0	0	0	0.7	0	0	0.2	0	0	2	4	3	3	2	3
38	H	6	A	1	10	A	1	0	0	0	0.1	0	0.4	0	0	0.2	4	4	4	5	3	5
39	H	6	A	2	10	B	1	1	0.7	0	0	0	0	0.2	0	0	2	2	3	4	3	4
40	H	6	A	1	16	B	1	1	0.7	1	0.7	1	0.2	0	0	0	1	2	1	1	1	2
41	H	6	B	2	24	B	0	0.1	0	0	0.7	0	1	0.2	0.2	0	1	1	4	1	3	1
42	H	6	A	1	13	A	0	0	0	0.7	0.1	0	0.1	0	0.2	0	1	2	3	5	1	4
43	H	6	C	1	17	B	0.5	0	0	0.7	0.7	0	0	0.5	0.2	0	3	1	4	2	4	3
44	H	6	C	2	17	B	1	1	0.7	0	0.7	0.3	1	1	0	0	2	2	3	3	2	3
45	H	6	B	2	25	B	0.5	0	0	0	0	0	0	0.2	0	0	2	2	3	3	2	3
46	H	6	C	2	12	B	0.5	1	0.7	0.7	0.7	0	0.1	0	0.2	0	1	3	2	2	2	5
47	H	6	A	2	10	A	0	0	0	0	0	0	0	0.2	0	0	2	2	4	4	2	5
48	H	6	C	1	9	A	0	0	0	0	0	0	0	0	0	0	3	4	5	4	5	5
49	H	6	B	1	25	B	0	0	0	0	0.7	0	0	0	0	0	3	2	3	3	3	3
50	H	6	D	1	24	A	1	1	0.7	0.7	0.7	0.3	0.3	1	0	0	2	1	2	3	1	2
51	H	6	C	1	19	B	1	1	1	1	1	0.3	0.3	1	0	0	1	1	2	1	1	1
52	H	6	D	2	23	B	0.5	0	0.7	0	0.7	0	1	1	0.2	1	3	2	4	3	4	5
53	H	6	C	2	9	A	0	0	0	0	0.7	0	0.2	0	0	0.2	2	1	4	5	1	3
54	H	6	C	2	23	B	0	0	0	0	0.7	0.3	0.3	0.5	0	0	1	2	3	3	1	1
55	H	6	D	2	14	B	0	0	0	0	0.7	0	0	0	0	0	1	4	5	3	2	3
56	H	6	A	1	9	B	1	0.3	0	0	1	0	0	0.2	0	0	1	1	4	3	1	1
57	H	6	D	1	14	B	1	0	0	0	0.7	0	0.9	0	0	0.2	3	4	2	3	3	4
58	H	6	B	2	15	A	1	1	1	1	1	0.7	1	1	0.2	1	3	3	2	3	2	3
59	H	6	B	1	14	B	0.5	0	0.7	0	0	0	0	0	0	0	1	3	3	3	4	4
60	H	6	C	2	14	A	0	0	0	0.7	0.7	0	0	0	0.5	0.2	1	2	5	1	5	3
61	H	6	A	1	11	A	0	0	0.7	0	0.1	0	0	0	0.2	0	1	1	1	2	1	3
62	H	6	A	1	11	A	0	1	0.7	0	0.7	0	0.3	0.2	0.2	0	2	1	4	3	1	3
63	H	6	A	2	15	A	1	1	1	1	0.7	1	0.8	1	0.2	1	2	3	1	2	4	3
64	H	6	A	2	12	A	1	1	0.7	1	1	0	0.6	0	0.2	0	1	1	1	3	1	1
65	H	6	D	1	15	A	0	0	0	0	0.7	0	0	0	0	0	1	2	1	2	1	1
66	H	6	B	2	17	A	0.5	0	0	0	0.7	0	0	0	0	0	1	2	3	4	1	2
67	H	6	B	2	19	A	1	0	0	0.7	0.7	0	0.1	1	0	0	2	1	2	3	1	2
68	H	6	C	1	13	A	0	0	0	0	0.1	0	0	1	0	0	1	1	2	2	1	2
69	H	6	B	2	23	B	1	1	1	1	1	0	0.3	0.5	0.2	0	2	2	2	2	2	2
70	H	6	D	2	22	A	0	0	0	0	0.7	0.1	1	0	0	0	2	2			3	3
71	H	6	C	1	10	B	0	0	0.2	0	0.7	0	0	0	0	0.2	2	3	5	3	5	5
72	H	6	A	1	9	A	1	1	0.7	0.7	0.7	0	0.1	1	0	0	3	3	5	5	4	3
73	H	6	A	1	13	A	0.5	0	0	0	0.1	0	0	0	0	0	3	1	3	3	2	1
74	H	6	C	2	9	B	1	0	0	0	0.7	0	0	0.2	0.2	0	2	3	5	2	2	5
75	H	6	A	1	14	B	1	0	0	0	1	0	0.1	0.5	0	0	2	3	4	5	3	2
76	H	6	A	2	14	B	0.5	0	0.7	0	0.7	0	0.2	0.2	0.2	0.2	3	2	4	3	5	5
77	H	6	A	1	16	B	0.5	1	0.7	1	0.7	0	0.5	0	0.2	0	1	1	3	1	2	2
78	H	6	B	1	15	A	1	0	0.7	0.2	0.7	0	0.3	0	0	0	2	1	4	4	2	3
79	H	6	C	2	13	B	1	0	0	0	0.7	0	0	0.2	0.2	0	1	2	5	1	2	5
80	H	6	A	1	10	A	0	0	0.7	1	0.7	0	0.3	0	0	0	3	2	5	2	4	4
81	H	6	C	1	9	B	1	1	0.7	1	0.7	0	0.4	0	0.2	0	2	1	4	3	4	5
82	H	6	B	2	14	B	0	0	0	0	0.7	0	0	1	0.2	0
83	H	6	A	2	6	B	0	0	0	0.7	0.1	0	0	0	0	0	2	1	5	3	4	3
84	H	6	D	2	15	A	0.5	0	0	0.7	0.1	0	0.2	1	0.2	1	2	2	4	3	1	1
85	H	6	B	2	16	B	0	0	0	0.7	0.7	0	0.1	1	0.2	0	1	1	2	3	1	2
86	H	6	B	1	16	B	1	0.3	0.7	1	0.1	0	0.3	0.5	0	0	2	4	4	3	3	5
87	H	6	B	1	15	A	1	0	0	0	0.7	0	0.6	0	0.2	0	1	1	3	2	3	2
88	H	6	A	2	14	B	1	1	0.7	1	0.7	0.7	0.5	0	0.2	1	2	3	3	2	4	2
89	H	6	C	2	13	B	0	0	0	0	0.7	0	0	0	0	0	1	1	1	2	1	1
90	H	6	C	1	9	B	0	0	0	0.7	0.1	0	0	0	0.2	0.2	2	1	2	1	1	1
91	H	6	A	1	21	B	1	1	0.7	1	0.1	0	1	0	0.8	0.5	3	1	1	2	1	1
92	H	6	D	2	15	A	0	0	0	0.7	0.7	0	0	0	0	0	3	2	3	3	3	4
93	H	6	D	2	19	B	1	0.7	0.7	1	1	0.4	0.5	0	0	0	1	2	4	3	3	2
94	H	6	C	1	11	A	0	1	0	0.7	0.7	0	0	0	0.2	0.2	2	2	1	1	1	4
95	H	6	B	1	19	B	1	1	1	1	0.7	0.3	0.4	0.2	0	1	2	2	3	4	1	3
96	H	6	D	2	22	B	1	1	1	0	1	0	0	0	0	0	2	3	3	4	1	2
97	M	6	C	2	16	B	1	1	0	1	1	0	0.3	1	0	0	2	1	3	2	1	1
98	M	6	A	2	16	A	1	1	0.7	1	1	0	0.9	0	0.2	0	2	1	2	2	2	1
99	M	6	B	1	10	B	0.5	0	0	0.7	0.7	0	0	0	0	0	1	2	2	3	1	1
100	M	6	C	2	13	A	0	0	0.7	1	0.7	0	0.3	1	0.2	0	2	1	2	2	1	3
101	M	6	A	2	18	A	1	1	0	1	0.7	0	0.4	0.2	0	0	1	1	1	2	1	1
102	M	6	C	1	14	B	1	0	0	0	1	0	0	0.5	0.2	0	1	1	2	3	1	2
103	M	6	C	1	10	B	1	0	0	0	0.7	0	0	0.2	0	0				3	2	2
104	M	6	B	2	10	B	0	0	0	0	0.7	0	0.3	0	0	0	2	1	4	3	5	3
105	M	6	C	1	17	A	1	0.7	1	1	0.7	0	0.6	1	0.2	0	1	1	1	4	1	1
106	M	6	C	1	20	A	1	1	1	1	0.1	1	0.2	1	0.2	0	1	2	2	2	2	2
107	M	6	C	2	11	B	0	0	0	0	0.7	0	0.3	0	0	0	3	2	4	1	3	4
108	M	6	C	2	11	B	1	1	0	0.7	0.7	0	0.1	0.2	0	0	1	1	2	1	2	1
109	M	6	B	2	13	A	0	0	0	0	0.7	0	0	0.2	0	0.2	2	2	3	2	3	2
110	M	6	A	1	22	B	0	1	0.7	0	0.1	0	1	0.2	0.2	0	1	1	2	1	1	1
111	M	6	B	1	23	A	0	0	0	0	0	0	0.1	0	0.2	0	1	1	4	2	3	2
112	M	6	B	1	14	B	0	0	0.7	0	0.1	0	0	0	0.2	0	1	1	2	1	1	1
113	M	6	B	1	14	A	1	1	0.7	1	0	0	0.4	1	0.2	0	1	1	2	2	1	1
114	M	6	B	1	9	B	0	0	0	0.7	0.7	0	0	0	0	0	2	1	5	2	4	4
115	M	6	B	2	16	A	0	0	0	0	0.1	0	0	0	0	0	3	2	4	3	2	3
116	M	6	A	1	15	B	0	0	0	1	0	0	0.1	0	0	0	2	1	2	3	1	1
117	M	6	A	2	15	B	1	1	0.7	1	1	0.7	0.5	0.2	0.2	0	1	1	1	3	1	1
118	M	6	C	2	15	A	1	1	0	1	0	0	0.3	1	0	0	2	2	1	1	1	2
119	M	6	B	2	15	A	1	1	0.7	0.7	0.7	0.1	0.3	0.2	0.2	0	1	1	3	2	3	3
120	M	6	A	1	15	B	1	1	0.7	1	1	0	1	1	0	0	1	1	2	3	1	1
121	M	6	C	1	14	A	1	1	0.7	1	0.1	0	0.1	1	0.2	0	3	3	2	5	1	3
122	M	6	C	1	9	A	1	0	0	0	0.7	0	0	0.2	0	0	3	4	4	1	1	3
123	M	6	B	2	20	B	0.5	0	0	0.7	0.1	0	0	0	0	0	1	2	2	1	2	1
124	M	6	B	1	14	B	0	0	0	1	0.7	0	0	0	0	0	2	3	2	1	1	1
125	M	6	C	2	14	A	1	1	0.7	1	0.7	1	0	0.2	0	0	2	2	3	2	1	1
126	M	6	B	2	12	B	0	0	0.7	0.7	0.7	0	0.3	1	0	0	2	1	2	2	2	1
127	M	6	B	1	14	A	0	0	0	0.7	1	0	0.2	1	0.2	0	2	1	3	3	3	2
128	M	6	B	2	16	A	0.5	0	0.7	0.7	0.1	0.1	0.8	1	0.2	0	2	2	1	1	1	1
129	M	6	A	1	13	B	1	1	1	1	1	0	0.6	1	0.2	0	1	1	1	1	1	1
130	M	6	A	1	13	A	0	0	0	0	0.7	0	0.1	0	0	0	1	1	3	2	3	1
131	M	6	C	1	9	A	1	1	0.2	0.7	0.7	0	0.5	0	0.2	0.2	2	1	3	1	1	1
132	M	6	A	1	14	B	1	1	1	1	1	0	0.2	0.2	0	0	1	1	2	1	1	1
133	M	6	B	1	9	A	0	0	0.2	0	0.7	0	0.1	0.2	0	0	4	3	4	1	5	3
134	M	6	C	1	16	A	1	1	0.7	0.7	0.7	0.7	0.5	1	0.2	0	1	2	1	2	1	2
135	M	6	C	2	13	B	1	0	0	0.7	0.7	0	0	0	0	0	2	1	3	2	1	3
136	M	6	B	1	13	B	0	0	0	0.7	0	0	0	0.2	0	0	1	1	1	1	1	1
137	M	6	A	1	15	B	0	0	0	0.7	0	0	0.1	0	0.2	0	1	1	2	3	1	1
138	M	6	C	2	16	A	0.5	0	0	0	0.7	0	1	0	0	0	3	3	4	3	3	4
139	M	6	C	1	8	A	1	1	0.7	0.7	0.7	0.7	0.3	0.2	0	0	2	1	1	2	2	2
140	M	6	B	1	12	B	1	1	0.2	1	0.7	0	0.5	1	0.2	0	3	1	3	3	1	1
141	M	6	B	1	8	A	0	0	0	0	0	0	0	0	0	0	1	1	5	3	5	4
142	M	6	B	1	11	B	1	0.2	0	0	0.7	0	0	0	0	0	2		4	3	3	2
143	M	6	B	1	12	A	1	1	0.7	1	0.7	1	0.4	1	0	1	2	1	2	3	1	3
144	M	6	C	1	11	B	1	0	0	0	0.7	0	0	0	0	0	3	3	3	2	3	3
145	M	6	A	1	13	A	0	0	0	0.7	0.7	0	0	0.2	0	0.2	2	3	4	4	4	3
146	M	6	A	2	14	A	1	1	0.7	1	0.3	0.2	0.7	1	0	0	1	1	1	1	1	1
147	M	6	C	1	12	B	1	1	1	1	1	0.3	1	1	0.2	0	3	1	2	2	2	3
148	M	6	C	1	12	A	0	0.5	0	0.7	0	0.3	0.3	0.2	0.2	0.2	1	1	2	3	1	2
149	M	6	B	1	11	B	0	0	0.7	0	0.1	0	0	0	0	0	1	1	2	3	4	3
150	M	6	C	2	11	B	0	0	0	0	0.7	0	0.3	0.2	0	0	2	1	3	3	2	3
151	M	6	A	1	16	A	1	1	0.7	1	1	0.4	1	1	0.5	0	2	1	1	3	1	1
152	M	6	C	2	12	A	0.5	0	0	0.7	1	0	0	0	0	0	3	2	4	2	3	3
153	M	6	A	2	18	A	0.5	0	0	0	0.7	0.3	0.8	0.2	0	0	2	1	3	5	2	1
154	M	6	B	2	10	B	0	0	0.7	0	1	0	0.1	1	0	0	2	2	4	3	2	3
155	M	6	C	2	17	A	1	1	0.7	1	1	0	0.8	0.2	0	0	1	2	2	1	1	1
156	M	6	B	1	13	A	0	0	1	1	0.7	0	1	0.2	0	0	4	3	4	3	3	3
157	M	6	C	2	18	A	1	1	0.7	1	1	0	0.8	0	0.2	0	2	1	3	1	2	2
158	M	6	B	1	14	A	0	0	0	0	0.7	0	0	0	0	0	2	1	3	3	2	3
159	M	6	B	2	14	B	0	0	0.7	0	0.7	0	0.8	0.2	0	0	2	1	2	1	2	2
160	M	6	B	2		B	1	0	0	0	1	0	0.6	0.2	0	0	1	1	2	3	1	1
161	M	6	A	2	19	B	0.5	1	0.7	1	0.3	0	1	0	0.2	0	1	3	3	1	2	2
162	M	6	C	1	15	B	1	1	0.7	1	0.7	0	0.7	1	0.2	0	3	2	3	1	3	2
163	M	6	A	2	13	A	0.5	0	0	0	0.7	0	0	0	0	0	3	2	3	3	2	2
164	M	6	A	1	8	A	1	1	0.7	0.7	0.7	0	0	0	0	0	1	1	2	1	1	1
165	M	6	A	1	9	A	1	1	0.7	0	1	0	1	0.2	0.2	0	2	1	2	1	1	2
166	M	6	A	2	12	A	1	1	0.7	1	1	0	1	0.5	0	0	1	1	1	2	1	1
167	M	6	A	1	13	A	1	1	0	1	0.3	0	0.5	0	0	0	3	2	2	5	2	3
168	M	6	A	1	13	A	1	0.2	0.7	0	0.7	0	0.6	0.2	0	0	1	1	3	3	1	2
169	M	6	A	2	18	B	1	1	0.7	1	0.7	0.3	1	0.3	0.5	0	1	1	3	2	1	1
170	M	6	A	1	17	B	0	1	0.7	0.7	0.7	0.3	0.7	0.2	0	0.2	1	1	2	1	1	1
171	M	6	A	2	19	B	0	0	0	1	0.7	0.3	0.5	0	0	0	1	1	2	2	1	1
172	M	6	B	1	12	B	0	0	0	1	0.7	0	0	0.2	0	0	2	2	4	3	4	4
173	M	6	A	1	13	B	0	0	0.7	0.7	0.7	0	0.1	0	0	0	1	1	2	3	2	1
174	M	6	A	1	15	B	0	0	0	0.7	0.7	0	0	0.5	0	0	1	1	3	2	2	1
175	M	6	B	2	10	A	0	0	0	1	1	0	0	0.2	0	0	3	2	4	3	4	3
176	M	6	B	2	10	A	0.5	0	0	0	0.7	0	0	0.2	0	0	2	1	4	3	4	4
177	M	6	C	1	11	B	1	1	0.7	1	0.3	0	1	0	0.2	0	2	2	2	3	1	1
178	L	6	B	2	19	B	1	0	0	0.7	0.7	0	0.3	0	0	0	3	3	3	3	3	3
179	L	6	B	2	18	B	1	0	0	0	0.7	0	0	0.2	0	0	1	1	1	1	1	1
180	L	6	A	2	24	A	1	0.7	0.7	0	1	0	0.8	1	0.2	0	4	3	3	3	3	4
181	L	6	B	1	19	A	0	1	0.7	1	0.7	0	0.4	0.2	0	0	2	1	2	2	1	2
182	L	6	B	2	21	A	1	0.7	0	0	0.7	0	1	1	0.2	0	2	3	3	3	2	3
183	L	6	A	2	19	B	1	1	0.7	1	1	0	0.8	1	0	0	1	2	1	1	1	1
184	L	6	A	1	11	A	1	1	0.7	0.7	1	0	0.5	0	1	1	3	1	3	4	1	2
185	L	6	A	1	19	B	1	1	0.7	1	1	0	0.7	0.2	0	1	1	1	2	3	1	1
186	L	6	B	1	24	A	1	0.3	0	0.7	0.3	0	0.8	0.2	0.2	0	2	1	1	2	1	1
187	L	6	A	2	24	A	1	0.7	0	0	1	0	0.8	0.2	0.2	0	2	1	3	3	2	3
188	L	6	B	2	19	B	1	1	0	0	0.7	0	0	0	0	0	3	3	2	2	2	3
189	L	6	B	2	11	A	1	1	0.7	0.7	0.7	0	0.4	1	0.2	0	1	1	1	1	1	2
190	L	6	B	2	14	A	1	0	0	0.7	0.7	0	0	0.2	0	0.2	1	1	2	2	2	3
191	L	6	B	2	12	A	1	1	0	1	1	0	0	1	0	0	2	1	2	2	2	2
192	L	6	B	1	15	A	1	0	0	0.7	0.7	0	0	0	0	0	1	1	3	1	2	3
193	L	6	A	1	9	A	1	0	0.7	0	0.7	1	0.3	0	0.2	0	2	1	3	1	1	2
194	L	6	B	2	15	A	1	1	1	1	0.7	0	0.4	0.2	0	1	3	2	1	2	2	2
195	L	6	A	2	8	B	1	1	0	0.7	0.7	1	1	0.2	0	0	1	1	1	2	1	1
196	L	6	A	2	8	B	1	1	0.7	0	0.3	0	0.2	0	0	0	3	4	4	3	2	4
197	L	6	A	2	11	A	1	1	0.7	0.7	0.7	0	1	0	0.2	0	2	1	2	1	1	1
198	L	6	B	2	15	A	0.5	0.3	0.7	0	1	0.7	0.5	0.5	0	0	1	1	2	2	1	1
199	L	6	A	2	25	A	1	0.7	0	0	1	0	1	1	0.2	0	4	3	4	3	4	3
200	L	6	A	2	11	A	1	1	0	0.7	1	0	0.3	1	0	0	3	2	3	3	1	2
201	L	6	A	1	10	B	1	0	0.7	0.7	0.7	0	0.3	0.2	0.2	0	3	2	1	3	2	4
202	L	6	A	2	10	B	1	1	0.7	0	0.7	0	0.1	0	0.2	0	1	1	2	2	1	1
203	L	6	A	1	16	A	1	0	0	0	0.7	0	0	0	0.2	0	1	1	3	4	4	3
204	L	6	A	2	10	B	0	0.3	0.7	0	0.3	0.9	0.5	1	0	0	2	1	2	1	1	2
205	L	6	A	1	11	B	0	0.3	0	0.7	0.7	0	0.1	0	0	0	3	2	3	4	2	3
206	L	6	B	2	16	A	0	0	0	0	0.7	0	0.1	0	0.2	0	1	1	3	1	3	2
207	L	6	B	1	12	B	1	0.7	0.7	0.7	0.1	0.9	0	0	0.2	0	1	1	1	1	1	2
208	L	6	B	1	17	A	0	0	0.7	0	0.7	0	0	0.2	0	0	1	1	3	2	3	2
209	L	6	B	2	12	B	0	0	0	0	0.7	0	0.2	0.2	0.2	0	1	1	4	3	2	3
210	L	6	B	1	17	A	1	0.7	0.7	1	1	0	0	0	0	0	4	3	5	3	5	5
211	L	6	A	1	13	B	1	0	0	0	0	0	0.3	0.2	0	0.2	2	1	3	1	2	2
212	L	6	A	2	12	A	1	0.7	0	0	0.7	0	0.1	0.2	0	0	2	1	2	2	1	2
213	L	6	A	2	11	A	1	0	0	0.7	0.7	0	0	0	0	0	3	3	4	1	1	3
214	L	6	A	1	9	A	1	0.7	0.7	1	0	0	0.4	1	0.2	0	2	2	4	2	1	1
215	L	6	A	2	13	B	1	1	1	0.7	1	0	0.9	0.5	0.2	0	1	2	2		1	2
216	L	6	B	2	18	A	1	1	0.7	1	1	0	0.7	0.2	0	1				1	2	3
217	L	6	A	1	13	B	1	0	0	0	0.7	0	0	0	0	0	1	1	4	2	1	3
218	L	6	B	1	13	B	1	0	0	0	0.7	0	0.8	1	0.2	0	2	2	3	2	3	3
219	L	6	B	2	18	A	1	0.7	0.7	0	0.1	0	0.8	0	0	0.2	2	3	1	1	1	2
220	L	6	B	1	13	B	1	0.7	0.7	1	1	0.3	1	1	0.2	1	3	2	2	1	1	3
221	L	6	B	2	14	B	1	0	0.7	0.7	0.7	0	0.1	0.2	0.2	0	3	1	2	3	1	1
222	L	6	B	2	18	A	1	0.7	0.7	1	0.7	0.4	1	1	0.2	0	2	1	1	1	1	1
223	L	6	A	2	14	B	1	1	0.7	1	1	0	0.5	1	0.2	0	1	1	1	3	1	2
224	L	6	A	2	14	B	1	1	0.7	1	1	0	0.4	0	0.2	0	2	2	2	1	2	2
225	L	6	B	1	14	B	0	0.3	0	0	0.7	0	0	1	0.2	0	3	2	1	3	2	3
226	L	6	B	2	16	B	0.5	0	0	0	0.7	0	0	0	0.2	0	4	1	3	1	3	5
227	L	6	A	2	18	A	1	1	1	1	0.7	0.7	0.8	0.5	0.2	1	2	3	2	1	1	1
228	L	6	B	2	16	B	1	0.7	0.7	1	0.7	0	0.3	1	0.2	0	3	4	5	3	3	4
